# Supplementary material for: An Experimental and Quantum Chemical Calculation Study on the Performance of Different Types of Ester Collectors
Source: Molecules. 2025 Jan 2;30(1):147. doi: 10.3390/molecules30010147 (PMC11721024; doi:10.3390/molecules30010147)
Supplement: Supplementary file 1 [file molecules-30-00147-s001.zip]

Archive with 1 entries (1 files):
- molecules-3387785-supplementary.pdf
